# Supplementary material for: Accurate external localization of the left frontal cortex in dogs by using pointer based frameless neuronavigation
Source: PeerJ. 2017 Jul 10;5:e3425. doi: 10.7717/peerj.3425 (PMC5507169; doi:10.7717/peerj.3425)
Supplement: Data S2 [file peerj-05-3425-s002.xlsx]

## Sheet: Sheet1
Poging 1			transversaal (cm)							saggitaal (cm)							corronaal (cm)
			lateraal verschil	richting		lengte verschil	richting			Diepte verschil	richting		lengte verschil	richting			Diepte verschil	richting		lateraal verschil	richting
bert			0.016			0.023				1.949			0.075				1.91			0.087
ernie			0.079			1.43				3.05			0.731				2.85			0.093
liesje			0.14			0.118				1.59			0.035				1.57			0.166
basiel			0.016			0.285				2.29			0.293				2.21			0.022
sybille			0.121			0.135				1.923			0.197				1.86			0.046
jos			0.244			0.6				1.632			0.493				1.49			0.314
janine			0.347			1.13				1.459			1.64				1.68			0.24
jenny			0.1			0.141				1.3			0.181				1.32			0.122
Jaak			0.194			0.208				1.497			0.206				1.53			0.085
jef			0.06			0.236				2			0.147				1.97			0.085
Bruno			0.463			0.368				2.09			0.511	naar craniaal			2.09			0.513
Eve			0.501			0.907				1.69			0.831				1.69			0.529
Marieke			0.082			0.668				1.6			0.701				1.63			0.139
Fientje			0.001			0.283				1.9			0.283				1.95			0.015
Lilly			0.143			0.73				1.68			0.73				1.62			0.12
Noë			0.019			0.614				1.37			0.58	naar caudaal			1.47			0.059
Billy			0.08			0.092				1.67			0.185				1.84			0.12
Bikkel			0.163			0.203				1.56			0.525				1.58			0.214
average			0.153833			0.3215				1.79167			0.329786				1.8025			0.164944
			0.156266	0.0494158		0.402647				0.428394			0.403768				0.410213
			3.16228
Poging 2			transversaal (cm)							saggitaal (cm)							corronaal (cm)
			lateraal verschil	richting		lengte verschil	richting			Diepte verschil	richting		lengte verschil	richting uitwijking van externe punt tav interne			Diepte verschil	richting		lateraal verschil	richting
bert			0.074	naar mediaal		0.131	naar caudaal			1.91	naar ventraal		0.197	naar caudaal			2.17	naar ventraal		0.09	naar mediaal
ernie			0.093	naar mediaal		1.49	naar craniaal			3.14	naar ventraal		0.733	naar craniaal			2.94	naar ventraal		0.101	naar mediaal
liesje			0.182	naar mediaal		0.115	naar caudaal			1.523	naar ventraal		0.194	naar caudaal			1.44	naar ventraal		0.221	naar mediaal
basiel			0.024	naar mediaal		0.204	naar craniaal			2.22	naar ventraal		0.178	naar craniaal			2.14	naar ventraal		0.058	naar mediaal
sybille			0.072	naar mediaal		0.221	naar craniaal			1.779	naar ventraal		0.135	naar craniaal			1.86	naar ventraal		0.02	naar mediaal
jos			0.432	naar lateraal		0.742	naar craniaal			1.65	naar ventraal		0.598	naar craniaal			1.68	naar ventraal		0.451	naar lateraal
janine			0.177	naar mediaal		1.12	naar caudaal			1.53	naar ventraal		1.34	naar caudaal			1.82	naar ventraal		0.18	naar mediaal
jenny			0.128	naar mediaal		0.051	naar caudaal			1.38	naar ventraal		0.311	naar caudaal			1.4	naar ventraal		0.065	naar mediaal
Jaak			0.064	naar mediaal		0.164	naar caudaal			1.44	naar ventraal		0.349	naar caudaal			1.53	naar ventraal		0.118	naar mediaal
jef			0.087	naar mediaal		0.311	naar caudaal			1.67	naar ventraal		0.356	naar caudaal			1.75	naar ventraal		0.082	naar mediaal
Bruno			0.52	naar lateraal		0.377	naar craniaal			2.09	naar ventraal		0.488	naar craniaal			2.01	naar ventraal		0.549	naar lateraal
Eve			0.395	naar lateraal		0.79	naar caudaal			1.63	naar ventraal		0.747	naar caudaal			1.63	naar ventraal		0.492	naar lateraal
Marieke			0.213	naar lateraal		0.608	naar caudaal			1.65	naar ventraal		0.628	naar caudaal			1.57	naar ventraal		0.059	naar lateraal
Fientje			0.0686	naar lateraal		0.256	naar caudaal			1.86	naar ventraal		0.287	naar caudaal			1.91	naar ventraal		0.049	naar mediaal
Lilly			0.247	naar lateraal		0.608	naar caudaal			1.7	naar ventraal		0.533	naar caudaal			1.71	naar vantraal		0.077	naar lateraal
Noë			0.103	naar mediaal		0.514	naar caudaal			1.44	naar ventraal		0.507	naar caudaal			1.59	naar vantraal		0.021	naar mediaal
Billy			0.185	naar lateraal		0.205	naar caudaal			1.8	naar ventraal		0.345	naar caudaal			1.9	naar vantraal		0.264	naar lateraal
Bikkel			0.105	naar lateraal		0.14	naar caudaal			1.55	naar ventraal		0.406	naar caudaal			1.61	naar vantraal		0.03	naar lateraal
mean			0.176089			0.321929				1.77567			0.364714				1.81444			0.162611
Poging 3			transversaal (cm)							saggitaal (cm)							corronaal (cm)
			lateraal verschil	richting		lengte verschil	richting			Diepte verschil	richting		lengte verschil	richting uitwijking van externe punt tav interne			Diepte verschil	richting		lateraal verschil	richting
bert	>20	XL	0.166	naar mediaal		0.34	naar caudaal			1.97	naar ventraal		0.453	naar caudaal			2.03	naar ventraal		0.118	naar mediaal
ernie	>20	XL	0.179	naar mediaal		1.57	naar craniaal			3.1	naar ventraal		0.854	naar craniaal			2.91	naar ventraal		0.132	naar mediaal
liesje	<10	S	0.137	naar mediaal		0				1.604	naar ventraal		0.094	naar caudaal			1.59	naar ventraal		0.184	naar mediaal
basiel	>15, <20	L	0.15	naar mediaal		0.293	naar craniaal			1.84	naar ventraal		0.187	naar craniaal			1.89	naar ventraal		0.101	naar mediaal
sybille	<15, >10	M	0.209	naar mediaal		0.405	naar craniaal			1.817	naar ventraal		0.245	naar craniaal			1.82	naar ventraal		0.15	naar mediaal
jos	<15, >10	M	0.101	naar mediaal		0.53	naar craniaal			1.49	naar ventraal		0.409	naar craniaal			1.74	naar ventraal		0.084	naar mediaal
janine	<15, >10	M	0.139	naar mediaal		1.1	naar caudaal			1.28	naar ventraal		1.44	naar caudaal			1.41	naar ventraal		0.184	naar mediaal
jenny	<10	S	0.067	naar mediaal		0.084	naar craniaal			1.21	naar ventraal		0.196	naar caudaal			1.28	naar ventraal		0.013	naar mediaal
Jaak	<10	S	0.231	naar mediaal		0.083	naar caudaal			1.32	naar ventraal		0.214	naar caudaal			1.46	naar ventraal		0.184	naar mediaal
jef	>15, <20	L	0.015	naar lateraal		0.211	naar caudaal			1.78	naar ventraal		0.142	naar caudaal			1.78	naar ventraal		0.024	naar mediaal
Bruno			0.603	naar lateraal		0.493	naar craniaal			2.03	naar ventraal		0.568	naar craniaal			2.1	naar ventraal		0.589	naar lateraal
Eve			0.469	naar lateraal		0.874	naar caudaal			1.61	naar ventraal		0.894	naar caudaal			1.6	naar ventraal		0.52	naar lateraal
Marieke			0.151	naar lateraal		0.598	naar caudaal			1.56	naar ventraal		0.646	naar caudaal			1.64	naar ventraal		0.085	naar lateraal
Fientje			0.088	naar lateraal		0.207	naar caudaal			1.84	naar ventraal		0.188	naar caudaal			1.84	naar ventraal		0.026	naar mediaal
Lilly			0.254	naar lateraal		0.7	naar caudaal			1.63	naar ventraal		0.58	naar caudaal			1.64	naar ventraal		0.242	naar lateraal
Noë			0.05	naar lateraal		0.603	naar caudaal			1.6	naar ventraal		0.618	naar caudaal			1.51	naar ventraal		0.057	naar lateraal
Billy			0.162	naar lateraal		0.21	naar caudaal			1.73	naar ventraal		0.368	naar caudaal			1.79	naar ventraal		0.113	naar lateraal
Bikkel			0.008	naar lateraal		0.054	naar caudaal			1.51	naar ventraal		0.297	naar caudaal			1.71	naar ventraal		0.012	naar mediaal
mean			0.176611			0.320733				1.75425			0.350571				1.80083			0.156556
average			transversaal (cm)							saggitaal (cm)							corronaal (cm)
			lateraal verschil	SD	SE	lengte verschil	SD	SE		Diepte verschil	SD	SE	lengte verschil	SD	SE		Diepte verschil	SD		lateraal verschil	SD
bert			0.0853333	0.0756395	0.0436705	0.164667	0.161159	0.0930454		1.943	0.0304467	0.0175784	0.241667	0.192918	0.111381		2.03667	0.130128	0.0751295	0.0983333	0.0170978	0.0098714
ernie			0.117	0.0541479	0.0312623	1.49667	0.0702377	0.0405518		3.09667	0.0450925	0.0260342	0.772667	0.0704438	0.0406708		2.9	0.0458258	0.0264575	0.108667	0.0205994	0.011893
liesje			0.153	0.0251595	0.0145258	0.0776667	0.067278	0.038843		1.57233	0.0432936	0.0249956	0.107667	0.0803762	0.0464052		1.53333	0.0814453	0.0470225	0.190333	0.0280416	0.0161898
basiel			0.0633333	0.075162	0.0433948	0.260667	0.0492375	0.0284273		2.11667	0.242143	0.139801	0.219333	0.0639557	0.0369248		2.08	0.168226	0.0971253	0.0603333	0.0395517	0.0228352
sybille			0.134	0.069419	0.0400791	0.253667	0.137932	0.0796353		1.83967	0.074628	0.0430865	0.192333	0.0551483	0.0318399		1.84667	0.023094	0.0133333	0.072	0.0687895	0.0397157
jos			0.259	0.166009	0.0958454	0.624	0.108019	0.0623645		1.59067	0.0876432	0.0506008	0.5	0.0946942	0.0546717		1.63667	0.130512	0.075351	0.283	0.185453	0.107072
janine			0.221	0.110761	0.0639479	1.11667	0.0152753	0.00881917		1.423	0.128829	0.0743797	1.47333	0.152753	0.0881917		1.63667	0.208407	0.120324	0.201333	0.033546	0.0193678
jenny			0.0983333	0.0305341	0.0176289	0.092	0.0455302	0.0262869		1.29667	0.085049	0.0491031	0.229333	0.071122	0.0410623		1.33333	0.061101	0.0352767	0.0666667	0.0545191	0.0314766
Jaak			0.163	0.0877097	0.0506392	0.151667	0.0634061	0.0366075		1.419	0.0903493	0.0521632	0.256333	0.0803513	0.0463909		1.50667	0.0404145	0.0233333	0.129	0.0504083	0.0291033
jef			0.054	0.0363731	0.021	0.252667	0.0520416	0.0300463		1.81667	0.168028	0.0970109	0.215	0.122135	0.0705148		1.83333	0.119304	0.0688799	0.0636667	0.0343851	0.0198522
Bruno			0.528667	0.0704012	0.0406462	0.412667				2.07			0.522333				2.06667			0.550333
Eve			0.455	0.0543691	0.03139	0.857				1.64333			0.824				1.64			0.513667
Marieke			0.148667	0.0655312	0.0378344	0.624667				1.60333			0.658333				1.61333			0.0943333
Fientje			0.0525333	0.0456711	0.0263682	0.248667				1.86667			0.252667				1.9			0.03
Lilly			0.214667	0.0621638	0.0358903	0.679333				1.67			0.614333				1.65667			0.146333
Noë			0.0573333	0.0424774	0.0245244	0.577				1.47			0.568333				1.52333			0.0456667
Billy			0.142333			0.169				1.73333			0.299333				1.84333			0.165667
Bikkel			0.092			0.132333				1.54			0.409333				1.63333			0.0853333
mean			0.1348			0.493104				2.22			0.420767				1.83433	0.100846		0.127333	0.0532392
			latraal	lengte	diepte
			0.131067	)

## Sheet: sheet 2
	LATERAAL - TRANSVERSAAL	LENGTE-TRANSVERSAAL	DIEPTE - SAGGITAAL	LENGTE - SAGGITAAL	DIEPTE-CORONAAL	LATERAAL-CORRONAAL
1	0.0853333	0.164667	1.943	0.241667	2.03667	0.0983333
2	0.117	1.49667	3.09667	0.772667	2.9	0.108667
3	0.153	0.0776667	1.57233	0.107667	1.53333	0.190333
4	0.0633333	0.260667	2.11667	0.219333	2.08	0.0603333
5	0.134	0.253667	1.83967	0.192333	1.84667	0.072
6	0.259	0.624	1.59067	0.5	1.63667	0.283
7	0.221	1.11667	1.423	1.47333	1.63667	0.201333
8	0.0983333	0.092	1.29667	0.229333	1.33333	0.0666667
9	0.163	0.151667	1.419	0.256333	1.50667	0.129
10	0.054	0.252667	1.81667	0.215	1.83333	0.0636667
11	0.528667	0.412667	2.07	0.522333	2.06667	0.550333
12	0.455	0.857	1.64333	0.824	1.64	0.513667
13	0.148667	0.624667	1.60333	0.658333	1.61333	0.0943333
14	0.0525333	0.248667	1.86667	0.252667	1.9	0.03
15	0.214667	0.679333	1.67	0.614333	1.65667	0.146333
16	0.0573333	0.577	1.47	0.568333	1.52333	0.0456667
17	0.142333	0.169	1.73333	0.299333	1.84333	0.165667
18	0.092	0.132333	1.54	0.409333	1.63333	0.0853333

## Sheet: Sheet3
METING	LATERAAL - TRANSVERSAAL	LENGTE - TRANSVERSAAL	DIEPTE - SAGITAAL	LATERAAL - TRANSVERSAAL^2	LENGTE - TRANSVERSAAL^2	DIEPTE - SAGITAAL^2	sum X en Y	sqrt (X en Y)		sum X en Y en Z	sqrt (X en Y en Z)
dog 1	0.0853333	0.164667	1.943	0.00728178	0.0271151	3.77525	0.0343969	0.185464		3.80965	1.95183
dog 2	0.117	1.49667	3.09667	0.013689	2.24001	9.58934	2.2537	1.50123		11.843	3.44137
dog 3	0.153	0.0776667	1.57233	0.023409	0.00603211	2.47223	0.0294411	0.171584		2.50167	1.58167
dog 4	0.0633333	0.260667	2.11667	0.00401111	0.0679471	4.48028	0.0719582	0.26825		4.55224	2.1336
dog 5	0.134	0.253667	1.83967	0.017956	0.0643468	3.38437	0.0823028	0.286885		3.46668	1.8619
dog 6	0.259	0.624	1.59067	0.067081	0.389376	2.53022	0.456457	0.675616		2.98668	1.7282
dog 7	0.221	1.11667	1.423	0.048841	1.24694	2.02493	1.29579	1.13833		3.32071	1.82228
dog 8	0.0983333	0.092	1.29667	0.00966944	0.008464	1.68134	0.0181334	0.13466		1.69948	1.30364
dog 9	0.163	0.151667	1.419	0.026569	0.0230028	2.01356	0.0495718	0.222647		2.06313	1.43636
dog 10	0.054	0.252667	1.81667	0.002916	0.0638404	3.30028	0.0667564	0.258373		3.36703	1.83495
dog 11	0.528667	0.412667	2.07	0.279488	0.170294	4.2849	0.449782	0.670658		4.73468	2.17593
dog 12	0.455	0.857	1.64333	0.207025	0.734449	2.70054	0.941474	0.970296		3.64202	1.90841
dog 13	0.148667	0.624667	1.60333	0.0221018	0.390208	2.57068	0.41231	0.642114		2.98299	1.72713
dog 14	0.0525333	0.248667	1.86667	0.00275975	0.0618351	3.48444	0.0645949	0.254155		3.54904	1.88389
dog 15	0.214667	0.679333	1.67	0.0460818	0.461494	2.7889	0.507576	0.712443		3.29648	1.81562
dog 16	0.075	0.547333	1.47	0.005625	0.299574	2.1609	0.305199	0.552448		2.4661	1.57038
dog 17	0.15	0.167333	1.73333	0.0225	0.0280004	3.00444	0.0505004	0.224723		3.05494	1.74784
dog 18	0.124333	0.161	1.54	0.0154588	0.025921	2.3716	0.0413798	0.20342		2.41298	1.55338

## Sheet: sheet 4
METING	LATERAAL - TRANSVERSAAL	LENGTE - TRANSVERSAAL	DIEPTE - SAGITAAL	LATERAAL - TRANSVERSAAL^2	LENGTE - TRANSVERSAAL^2	DIEPTE - SAGITAAL^2	sum X en Y	sqrt (X en Y)		sum X en Y en Z	sqrt (X en Y en Z)
1	0.016	0.023	1.949	0.000256	0.000529	3.7986	0.000785	0.0280179		3.79939	1.9492
1	0.079	1.43	3.05	0.006241	2.0449	9.3025	2.05114
1	0.14	0.118	1.59	0.0196	0.013924	2.5281	0.033524	0.183096		2.56162	1.60051
1	0.016	0.285	2.29	0.000256	0.081225	5.2441	0.081481	0.285449		5.32558	2.30772
1	0.121	0.135	1.923	0.014641	0.018225	3.69793	0.032866	0.18129		3.7308	1.93153
1	0.244	0.6	1.632	0.059536	0.36	2.66342	0.419536	0.647716		3.08296	1.75584
1	0.347	1.13	1.459	0.120409	1.2769	2.12868	1.39731
1	0.1	0.141	1.3	0.01	0.019881	1.69	0.029881	0.172861		1.71988	1.31144
1	0.194	0.208	1.497	0.037636	0.043264	2.24101	0.0809	0.284429		2.32191	1.52378
1	0.06	0.236	2	0.0036	0.055696	4	0.059296	0.243508		4.0593	2.01477
1	0.463	0.368	2.09	0.214369	0.135424	4.3681	0.349793	0.591433		4.71789	2.17207
1	0.501	0.907	1.69	0.251001	0.822649	2.8561	1.07365
1	0.082	0.668	1.6	0.006724	0.446224	2.56	0.452948	0.673014		3.01295	1.73578
1	0.001	0.283	1.9	1e-06	0.080089	3.61	0.08009	0.283002		3.69009	1.92096
1	0.143	0.73	1.68	0.020449	0.5329	2.8224	0.553349	0.743874		3.37575	1.83732
1	0.019	0.614	1.37	0.000361	0.376996	1.8769	0.377357	0.614294		2.25426	1.50142
1	0.08	0.092	1.67	0.0064	0.008464	2.7889	0.014864	0.121918		2.80376	1.67444
1	0.163	0.203	1.56	0.026569	0.041209	2.4336	0.067778	0.260342		2.50138	1.58157
2	0.074	0.131	1.91	0.005476	0.017161	3.6481	0.022637	0.150456		3.67074	1.91592
2	0.093	1.49	3.14	0.008649	2.2201	9.8596	2.22875
2	0.182	0.115	1.523	0.033124	0.013225	2.31953	0.046349	0.215288		2.36588	1.53814
2	0.024	0.204	2.22	0.000576	0.041616	4.9284	0.042192	0.205407		4.97059	2.22948
2	0.072	0.221	1.779	0.005184	0.048841	3.16484	0.054025	0.232433		3.21887	1.79412
2	0.432	0.742	1.65	0.186624	0.550564	2.7225	0.737188	0.858597		3.45969	1.86002
2	0.177	1.12	1.53	0.031329	1.2544	2.3409	1.28573
2	0.128	0.051	1.38	0.016384	0.002601	1.9044	0.018985	0.137786		1.92338	1.38686
2	0.064	0.164	1.44	0.004096	0.026896	2.0736	0.030992	0.176045		2.10459	1.45072
2	0.087	0.311	1.67	0.007569	0.096721	2.7889	0.10429	0.32294		2.89319	1.70094
2	0.52	0.377	2.09	0.2704	0.142129	4.3681	0.412529	0.642284		4.78063	2.18646
2	0.395	0.79	1.63	0.156025	0.6241	2.6569	0.780125
2	0.213	0.608	1.65	0.045369	0.369664	2.7225	0.415033	0.644231		3.13753	1.77131
2	0.0686	0.256	1.86	0.00470596	0.065536	3.4596	0.070242	0.265032		3.52984	1.87879
2	0.247	0.608	1.7	0.061009	0.369664	2.89	0.430673	0.656257		3.32067	1.82227
2	0.103	0.514	1.44	0.010609	0.264196	2.0736	0.274805	0.524218		2.3484	1.53245
2	0.185	0.205	1.8	0.034225	0.042025	3.24	0.07625	0.276134		3.31625	1.82106
2	0.105	0.14	1.55	0.011025	0.0196	2.4025	0.030625	0.175		2.43313	1.55985
3	0.166	0.34	1.97	0.027556	0.1156	3.8809	0.143156	0.37836		4.02406	2.006
3	0.179	1.57	3.1	0.032041	2.4649	9.61	2.49694
3	0.137	0	1.604	0.018769	0	2.57282	0.018769	0.137		2.59159	1.60984
3	0.15	0.293	1.84	0.0225	0.085849	3.3856	0.108349	0.329164		3.49395	1.86921
3	0.209	0.405	1.817	0.043681	0.164025	3.30149	0.207706	0.455748		3.50919	1.87328
3	0.101	0.53	1.49	0.010201	0.2809	2.2201	0.291101	0.539538		2.5112	1.58468
3	0.139	1.1	1.28	0.019321	1.21	1.6384	1.22932			2.86772	1.69343
3	0.067	0.084	1.21	0.004489	0.007056	1.4641	0.011545	0.107448		1.47564	1.21476
3	0.231	0.083	1.32	0.053361	0.006889	1.7424	0.06025	0.245459		1.80265	1.34263
3	0.015	0.211	1.78	0.000225	0.044521	3.1684	0.044746	0.211533		3.21315	1.79253
3	0.603	0.493	2.03	0.363609	0.243049	4.1209	0.606658	0.778883		4.72756	2.17429
3	0.469	0.874	1.61	0.219961	0.763876	2.5921	0.983837
3	0.151	0.598	1.56	0.022801	0.357604	2.4336	0.380405	0.61677		2.81401	1.6775
3	0.088	0.207	1.84	0.007744	0.042849	3.3856	0.050593	0.224929		3.43619	1.8537
3	0.254	0.7	1.63	0.064516	0.49	2.6569	0.554516	0.744658		3.21142	1.79204
3	0.103	0.514	1.6	0.010609	0.264196	2.56	0.274805	0.524218		2.83481	1.68369
3	0.185	0.205	1.73	0.034225	0.042025	2.9929	0.07625	0.276134		3.06915	1.7519
3	0.105	0.14	1.51	0.011025	0.0196	2.2801	0.030625	0.175		2.31073	1.52011
							mean	0.347384		0.0280179
							sd	0.214426		0.858597
							upper	0.767659
							lower	-0.0728909
METING	LATERAAL - TRANSVERSAAL	LENGTE - TRANSVERSAAL	DIEPTE - SAGITAAL	LATERAAL - TRANSVERSAAL^2	LENGTE - TRANSVERSAAL^2	DIEPTE - SAGITAAL^2	sum X en Y	sqrt (X en Y)		sum X en Y en Z	sqrt (X en Y en Z)
dog 1	0.0853333	0.164667	1.943	0.00728178	0.0271151	3.77525	0.0343969	0.185464		3.80965	1.95183
dog 2	0.117	1.49667	3.09667	0.013689	2.24001	9.58934	2.2537
dog 3	0.153	0.0776667	1.57233	0.023409	0.00603211	2.47223	0.0294411	0.171584		2.50167	1.58167
dog 4	0.0633333	0.260667	2.11667	0.00401111	0.0679471	4.48028	0.0719582	0.26825		4.55224	2.1336
dog 5	0.134	0.253667	1.83967	0.017956	0.0643468	3.38437	0.0823028	0.286885		3.46668	1.8619
dog 6	0.259	0.624	1.59067	0.067081	0.389376	2.53022	0.456457	0.675616		2.98668	1.7282
dog 7	0.221	1.11667	1.423	0.048841	1.24694	2.02493	1.29579
dog 8	0.0983333	0.092	1.29667	0.00966944	0.008464	1.68134	0.0181334	0.13466		1.69948	1.30364
dog 9	0.163	0.151667	1.419	0.026569	0.0230028	2.01356	0.0495718	0.222647		2.06313	1.43636
dog 10	0.054	0.252667	1.81667	0.002916	0.0638404	3.30028	0.0667564	0.258373		3.36703	1.83495
dog 11	0.528667	0.412667	2.07	0.279488	0.170294	4.2849	0.449782	0.670658		4.73468	2.17593
dog 12	0.455	0.857	1.64333	0.207025	0.734449	2.70054	0.941474
dog 13	0.148667	0.624667	1.60333	0.0221018	0.390208	2.57068	0.41231	0.642114		2.98299	1.72713
dog 14	0.0525333	0.248667	1.86667	0.00275975	0.0618351	3.48444	0.0645949	0.254155		3.54904	1.88389
dog 15	0.214667	0.679333	1.67	0.0460818	0.461494	2.7889	0.507576	0.712443		3.29648	1.81562
dog 16	0.075	0.547333	1.47	0.005625	0.299574	2.1609	0.305199	0.552448		2.4661	1.57038
dog 17	0.15	0.167333	1.73333	0.0225	0.0280004	3.00444	0.0505004	0.224723		3.05494	1.74784
dog 18	0.124333	0.161	1.54	0.0154588	0.025921	2.3716	0.0413798	0.20342		2.41298	1.55338
							mean	0.465709
							sd	0.228455
							median	0.552448
							upper	0.91348
							lower	0.0179379
							mean	0.364229		1.75375
							sd	0.215541		0.240376
							upper	0.786691		2.22489
							lower	-0.0582318		1.28262
							median	0.258373		1.74784
